# Supplementary material for: A Novel Bacitracin-like Peptide from Mangrove-Isolated Bacillus paralicheniformis NNS4-3 against MRSA and Its Genomic Insights
Source: Antibiotics (Basel). 2024 Jul 30;13(8):716. doi: 10.3390/antibiotics13080716 (PMC11350868; doi:10.3390/antibiotics13080716)
Supplement: Supplementary file 1 [file antibiotics-13-00716-s001.zip]

Archive with 1 entries (1 files):
- antibiotics-3094103-supplementary.pdf
